# Supplementary material for: Modulation of the immune response by the host defense peptide IDR-1002 in chicken hepatic cell culture
Source: Sci Rep. 2023 Sep 4;13:14530. doi: 10.1038/s41598-023-41707-z (PMC10477227; doi:10.1038/s41598-023-41707-z)
Supplement: Supplementary file 1 — Supplementary Information 1. [file 41598_2023_41707_MOESM1_ESM.xlsx]

## Sheet: Munka1
Treatment	Sample ID	Metabolic activity (CCK-8 test) (%)	LDH activity (%)	H2O2 (fluorescence)	Nrf2 (ng/mL)	PC (ng/mL)	CXCLi2 (pg/mL)	IL-6 (pg/mL)	IL-16 (pg/mL)	IFN-g (pg/mL)	IL-10 (pg/mL)	M-CSF (pg/mL)	RANTES (pg/mL)
Control	1	60	70.9163	14682	0.552	257.691	902.775	897.174	25.8386	44.3401	71.8134	188.644	163.143
Control	2	87.907	111.554	17617	0.488	600.121	1625.62	512.04	27.1403	50.74	49.8227	161.019	134.203
Control	3	140	121.912	20328	0.818	259.89	567.83	NA	36.1835	NA	73.9915	138.501	157.905
Control	4	74.8837	117.53	19969	NA	523.807	NA	958.452	28.4414	51.6676	70.7198	160.774	136.446
Control	5	95.3488	96.8127	13358	NA	NA	1363.49	727.386	24.7924	33.1542	48.7123	209.588	173.016
Control	6	141.86	81.2749	NA	0.64	438.161	648.46	836.832	33.0938	60.7101	65.2511	257.29	222.026
IDR-10	11	184.651	108.765	14784	1.198	708.03	1498.68	481.662	27.4013	6.35732	21.5816	267.344	170.038
IDR-10	12	91.6279	97.6096	14917	1.214	689.575	1473.75	343.482	28.1815	9.03145	22.7406	235.092	127.593
IDR-10	13	113.953	95.6175	16215	1.214	810.4	861.655	702.636	27.9222	11.6343	23.8929	274.097	168.394
IDR-10	14	65.5814	99.2032	16337	0.846	1153.35	1052.19	589.788	27.6626	28.4042	39.7865	276.849	328.235
IDR-10	15	69.3023	107.57	14698	1.164	1062.33	934.08	605.634	27.6626	59.7475	52.0302	278.307	190.017
IDR-10	16	100.93	94.0239	12393	0.872	1084.85	1008.65	508.224	20.021	32.1805	42.0264	203.558	157.462
IDR-30	21	184.651	107.57	16076	0.67	742.382	997.86	625.566	25.0533	10.5959	22.7406	260.208	178.554
IDR-30	22	NA	101.594	11210	0.954	906.172	851.485	378.804	27.3941	59.7213	56.4507	270.566	183.317
IDR-30	23	106.512	100	11935	NA	706.353	1118.78	605.634	24.53	22.6158	33.0263	264.499	207.815
IDR-30	24	87.907	104.781	10379	1.082	620.848	811.255	305.562	24.7843	32.208	43.142	268.854	183.63
IDR-30	25	71.1628	110.359	13551	1	693.811	1268.16	414.888	27.656	62.4073	58.655	232.636	193.743
IDR-30	26	41.3953	108.367	10339	1.022	958.968	NA	NA	33.3494	33.1498	52.0367	261.21	186.365
IDR-90	31	138.14	118.725	17365	1.142	868.135	997.86	481.662	31.0282	4.01744	18.0807	300.547	611.106
IDR-90	32	NA	105.976	12447	1.222	869.735	882.125	226.536	20.021	23.1003	23.8929	265.217	466.407
IDR-90	33	115.814	110.359	15411	NA	982.159	NA	305.562	18.9421	50.7029	27.3383	228.944	411.449
IDR-90	34	126.977	114.741	14009	1.146	759.165	771.745	319.23	28.4405	61.9504	47.5919	340.244	567.383
IDR-90	35	128.837	117.928	14069	0.868	635.981	1209.89	411.246	28.4391	64.9324	40.9049	330.427	520.211
IDR-90	36	164.186	111.554	10729	1.332	828.492	987.125	217.05	20.2902	29.3138	25.0453	252.391	462.79
LTA	41	91.6279	124.303	28765	1.438	290.663	1625.62	1874.33	28.4405	66.0869	39.7865	156.647	916.99
LTA	42	115.814	115.936	28418	NA	1251.46	2184.77	2182.84	31.6753	87.2723	58.6624	138.845	1182.94
LTA	43	NA	101.992	17904	1.456	392.982	1836.55	1056.56	28.3078	89.8893	66.3448	202.6	1067.58
LTA	44	97.2093	120.319	18675	1.288	812.479	NA	NA	29.2117	60.6932	55.3546	296.933	1399.97
LTA	45	104.651	129.084	26384	1.796	653.663	NA	1527.8	36.4403	63.3916	54.2425	210.208	1465.87
LTA	46	61.8605	102.789	18687	1.442	NA	1809.67	927.696	28.7004	76.7355	63.0592	151.42	890.334
LTA+IDR-10	51	110.233	125.896	17337	1.376	351.521	1244.74	884.166	21.6247	73.194	36.4118	177.85	1003.87
LTA+IDR-10	52	106.512	107.968	NA	0.982	685.31	1339.41	589.788	21.085	59.7864	35.287	213.517	1086.34
LTA+IDR-10	53	80.4651	120.319	18188	1.214	778.136	1233.08	875.514	21.6223	58.0103	35.287	238.363	1075.16
LTA+IDR-10	54	54.4186	119.522	20262	NA	189.369	1587.14	914.586	21.6223	54.3927	29.6209	188.676	1138.08
LTA+IDR-10	55	52.5581	116.733	19190	1.004	615.126	1918.08	828.294	32.3146	119.159	65.2464	241.509	1294.31
LTA+IDR-10	56	56.2791	120.319	18517	NA	670.973	1327.44	723.252	29.4783	69.1927	46.4889	291.562	1635.01
LTA+IDR-30	61	113.953	115.139	12171	1.156	467.706	882.125	204.546	28.1785	60.7037	36.4154	344.084	2287
LTA+IDR-30	62	73.0233	112.749	12505	1.09	473.655	965.775	174.048	26.351	63.4035	36.4118	337.415	2029.55
LTA+IDR-30	63	167.907	113.546	11386	1.176	558.808	1291.76	236.118	19.145	48.7571	24.8565	315.542	1803.82
LTA+IDR-30	64	151.163	110.757	10529	1.528	586.364	1375.58	343.482	18.8861	38.2418	21.743	307.594	1604.37
LTA+IDR-30	65	76.7442	133.865	19178	1.25	509.314	1703.61	NA	22.6805	46.149	24.8444	264.283	1765.22
LTA+IDR-30	66	117.674	130.279	19823	NA	677.255	1612.75	NA	22.8104	44.835	22.7831	248.885	1672.45
LTA+IDR-90	71	97.2093	131.873	15842	1.412	291.165	955.17	474.132	20.6771	37.3593	12.3366	273.45	2300.73
LTA+IDR-90	72	115.814	121.912	14834	1.7	NA	997.86	346.98	18.8942	39.1218	13.3858	297.884	2270.84
LTA+IDR-90	73	102.791	131.076	17946	1.194	533.857	1096.42	455.424	21.9255	47.004	18.6053	305.247	2414.09
LTA+IDR-90	74	78.6047	127.092	16112	1.222	550.483	1244.74	411.246	22.9381	47.8936	22.7831	358.716	2653.58
LTA+IDR-90	75	123.256	132.669	18763	1.144	306.721	NA	698.532	24.9257	59.9999	26.9259	299.235	2718.54
LTA+IDR-90	76	138.14	138.645	17735	0.782	NA	944.6	871.2	20.6771	43.9628	18.6224	334.479	2368.34
