# Supplementary material for: Modulation of the immune response by the host defense peptide IDR-1002 in chicken hepatic cell culture
Source: Sci Rep. 2023 Sep 4;13:14530. doi: 10.1038/s41598-023-41707-z (PMC10477227; doi:10.1038/s41598-023-41707-z)
Supplement: Supplementary file 2 — Supplementary Information 2. [file 41598_2023_41707_MOESM2_ESM.xlsx]

## Sheet: Munka1
		Metabolic activity (CCK-8 test)	LDH activity	H2O2	Nrf2	PC	CXCLi2	IL-6	IL-16	IFN-γ	IL-10	M-CSF	RANTES
		p-value	p-value	p-value	p-value	p-value	p-value	p-value	p-value	p-value	p-value	p-value	p-value
Control	IDR-low	0.937229	0.818182	0.428571	0.0139219	0.004329	0.536797	0.030303	0.688404	0.0519481	0.00865801	0.0151515	0.699134
Control	IDR-medium	0.854805	1	0.030303	0.031746	0.004329	1	0.031746	0.393939	0.329004	0.0649351	0.004329	0.0649351
Control	IDR-high	0.246753	0.422527	0.125541	0.015873	0.004329	1	0.004329	0.24026	0.662338	0.0021645	0.00865801	0.0021645
Control	LTA	0.930736	0.179654	0.125541	0.015873	0.222222	0.0268436	0.015873	0.393939	0.00865801	0.309524	1	0.0021645
Control	LTA+IDR-low	0.24026	0.132035	0.690476	0.0285714	0.246753	0.329004	0.930736	0.127538	0.030303	0.0129066	0.132035	0.0021645
Control	LTA+IDR-medium	0.484848	0.179654	0.125541	0.015873	0.246753	0.329004	0.015873	0.0411255	0.930736	0.0021645	0.004329	0.0021645
Control	LTA+IDR-high	0.588745	0.00639227	1	0.0190476	0.730159	0.690476	0.0519481	0.00812704	0.536797	0.0021645	0.0021645	0.0021645
IDR-low	IDR-medium	0.854805	0.148829	0.0411255	0.234267	0.24026	0.428571	0.583025	0.377642	0.24026	0.148829	0.484848	0.24026
IDR-low	IDR-high	0.0822511	0.00865801	0.484848	0.783711	0.588745	0.329004	0.0161224	0.872337	0.393939	1	0.484848	0.0021645
IDR-low	LTA	1	0.025974	0.0021645	0.00796941	0.329004	0.00952381	0.004329	0.00499812	0.0021645	0.0161224	0.0930736	0.0021645
IDR-low	LTA+IDR-low	0.24026	0.004329	0.004329	0.589485	0.00865801	0.132035	0.0161224	0.809527	0.00865801	0.470393	0.309524	0.0021645
IDR-low	LTA+IDR-medium	0.422527	0.0021645	0.484848	0.521869	0.0021645	0.484848	0.0186554	0.127538	0.025974	0.699134	0.132035	0.0021645
IDR-low	LTA+IDR-high	0.393939	0.0021645	0.0930736	0.470393	0.00952381	0.930736	0.699134	0.0445756	0.0411255	0.0411255	0.0151515	0.0021645
IDR-medium	IDR-high	0.150794	0.0151515	0.179654	0.0952381	0.484848	0.753298	0.143215	0.699134	0.937229	0.132035	0.484848	0.0021645
IDR-medium	LTA	0.84127	0.132035	0.0021645	0.00793651	0.536797	0.015873	0.00793651	0.0411255	0.004329	0.132035	0.0649351	0.0021645
IDR-medium	IDR-low	0.714379	0.00865801	0.004329	0.285714	0.0649351	0.017316	0.017316	0.228951	0.0411255	0.809855	0.132035	0.0021645
IDR-medium	IDR-medium	0.428571	0.0021645	0.309524	0.00793651	0.004329	0.125541	0.031746	0.132035	0.179654	0.0930736	0.132035	0.0021645
IDR-medium	IDR-high	0.428571	0.0021645	0.00865801	0.0519481	0.00952381	0.916563	0.536797	0.0129066	0.309524	0.00865801	0.0021645	0.0021645
IDR-high	LTA	0.0159707	0.588745	0.0021645	0.015873	0.329004	0.015873	0.004329	0.0776483	0.0151515	0.00865801	0.0151515	0.0021645
IDR-high	LTA+IDR-low	0.004329	0.0930736	0.00865801	1	0.025974	0.004329	0.0021645	0.470393	0.0649351	0.172733	0.0411255	0.0021645
IDR-high	LTA+IDR-medium	0.428571	0.393939	0.818182	0.547619	0.004329	0.143215	0.257143	0.484848	0.699134	0.588745	0.588745	0.0021645
IDR-high	LTA+IDR-high	0.0814397	0.0021645	0.025974	0.583025	0.00952381	0.463344	0.0542411	0.688404	0.937229	0.0649351	0.393939	0.0021645
LTA	LTA+IDR-low	0.329004	0.872559	0.246753	0.031746	0.662338	0.0666667	0.004329	0.172733	0.393939	0.065081	0.24026	0.699134
LTA	LTA+IDR-medium	0.329004	0.818182	0.0649351	0.0952381	0.792208	0.0190476	0.015873	0.0021645	0.0151515	0.0021645	0.00865801	0.0021645
LTA	LTA+IDR-high	0.313093	0.0151515	0.025974	0.0822511	0.412698	0.015873	0.004329	0.00499812	0.0021645	0.0021645	0.004329	0.0021645
LTA+IDR-low	LTA+IDR-medium	0.0649351	0.818182	0.177489	0.555556	0.588745	0.818182	0.00952381	0.809855	0.0649351	0.108074	0.00865801	0.004329
LTA+IDR-low	LTA+IDR-high	0.0930736	0.004329	0.0822511	0.609524	0.257143	0.0173655	0.025974	0.376804	0.0151515	0.00499812	0.004329	0.0021645
LTA+IDR-medium	LTA+IDR-high	0.937229	0.0930736	0.393939	0.930736	0.257143	0.246753	0.00952381	0.688404	0.393939	0.0542411	1	0.004329
